# Supplementary material for: Effects of Copper and pH on the Growth and Physiology of Desmodesmus sp. AARLG074
Source: Metabolites. 2019 Apr 30;9(5):84. doi: 10.3390/metabo9050084 (PMC6572535; doi:10.3390/metabo9050084)
Supplement: Supplementary file 1 [file metabolites-09-00084-s001.zip]

Archive with 5 entries (4 files):
- Supplementary Materials/
- Supplementary Materials/Figure S1.TIF
- Supplementary Materials/Figure S2.TIF
- Supplementary Materials/Figure S3.tif
- Supplementary Materials/Supplementary Tables.docx
